# Supplementary material for: Rhanteriol, a New Rhanterium suaveolens Desf. Lignan with Pharmacological Potential as an Inhibitor of Enzymes Involved in Neurodegeneration and Type 2 Diabetes
Source: Plants (Basel). 2023 Jan 9;12(2):301. doi: 10.3390/plants12020301 (PMC9865629; doi:10.3390/plants12020301)
Supplement: Supplementary file 1 [file plants-12-00301-s001.zip]

Archive with 1 entries (1 files):
- plants-2089601-supplementary.pdf
